# Supplementary material for: Controlling fluid flow to improve cell seeding uniformity
Source: PLoS One. 2018 Nov 15;13(11):e0207211. doi: 10.1371/journal.pone.0207211 (PMC6237340; doi:10.1371/journal.pone.0207211)
Supplement: S1 Dataset — Dataset underlying Figs 2 & 3. (ZIP) [file pone.0207211.s001.zip]

Archive with 2 entries (2 files):
- Figure2_data.xlsx
- Figure3_data.xlsx
