# Supplementary material for: Controlling fluid flow to improve cell seeding uniformity
Source: PLoS One. 2018 Nov 15;13(11):e0207211. doi: 10.1371/journal.pone.0207211 (PMC6237340; doi:10.1371/journal.pone.0207211)
Supplement: S1 Dataset — Dataset underlying Figs 2 & 3. (ZIP) [file pone.0207211.s001.zip › Figure2_data.xlsx]

## Sheet: User1
Position	Low with UCS	Low without ucs	Medium with UCS	Medium without UCS	High with UCS	High without UCS
-9	298.96	283.757	316.429	301.777	333.469	311.896
-7.5	294.897	282.061	314.584	309.322	331.89	321.362
-6	298.238	301.702	323.534	322.747	334.473	335.423
-4.5	298.027	315.661	324.333	333.957	333.728	349.88
-3	298.78	344.106	327.215	350.665	337.798	372.736
-1.5	301.516	399.141	335.192	379.259	348.86	390.942
0	303.702	487.751	343.643	430.208	363.508	407.057
1.5	309.712	408.307	347.603	421.567	352.279	386.866
3	307.149	335.042	339.45	357.638	344.425	354.71
4.5	303.973	317.313	328.083	346.334	344.929	348.753
6	285.581	314.79	319.626	332.859	339.936	345.532
7.5	294.848	302.076	331.585	322.819	331.46	340.882
9	291.756	297.706	323.831	322.721	337.66	342.357

## Sheet: User2
Position	Low with UCS	Low without ucs	Medium with UCS	Medium without UCS	High with UCS	High without UCS
-9	266.394	260.615	296.521	290.799	300.958	298.229
-7.5	272.387	264.745	290.441	286.856	295.131	303.537
-6	276.219	272.473	293.057	291.055	296.336	308.969
-4.5	279.564	278.608	291.139	295.728	300.921	318.897
-3	275.792	315.589	288.885	310.843	305.727	323.529
-1.5	275.914	375.592	293.307	330.202	307.21	320.678
0	278.457	377.657	292.733	340.501	311.715	322.039
1.5	274.192	349.116	295.737	330.013	307.63	321.304
3	276.133	309.513	293.525	308.428	301.869	316.927
4.5	274.461	281.927	297.044	293.786	297.575	316.884
6	271.699	267.91	290.942	282.795	297.133	309.895
7.5	270.412	264.723	287.905	275.746	296.728	304.041
9	270.812	264.427	287.487	281.394	301.139	307.219

## Sheet: User3
Position	Low with UCS	Low without ucs	Medium with UCS	Medium without UCS	High with UCS	High without UCS
-9	-9	260.308	260.97	277.548	274.047	297.638	321.181
-7.5	-7.5	259.34	257.979	278.831	282.87	283.81	297.029
-6	-6	256.195	254.829	286.565	304.98	289.843	292.867
-4.5	-4.5	256.86	273.743	287.779	322.839	295.484	297.676
-3	-3	256.621	303.608	284.98	345.166	299.606	318.353
-1.5	-1.5	257.048	323.103	283.608	411.769	302.244	383.031
0	0	258.05	310.459	290.858	399.057	308.707	362.491
1.5	1.5	257.498	299.343	297.617	365.075	305.19	338.96
3	3	255.564	274.998	299.253	336.576	294.851	310.188
4.5	4.5	255.166	262.46	295.582	303.568	294.53	298.712
6	6	255.515	254.908	287.982	285.398	287.58	290.762
7.5	7.5	254.491	254.091	281.504	273.157	283.947	291.716
9	9	261.403	263.051	272.046	269.139	285.569	308.715

## Sheet: User4
Position	Low with UCS	Low without ucs	Medium with UCS	Medium without UCS	High with UCS	High without UCS
-9	327.552	329.107	349.574	328.117	364.887	358.7
-7.5	330.718	320.673	366.672	343.362	375.8	359.702
-6	333.779	331.25	358.991	385.588	368.826	350.309
-4.5	340.22	351.685	353.698	402.2	369.023	354.562
-3	340.058	360.633	353.834	429.004	368.168	361.795
-1.5	337.718	433.302	363.863	516.047	375.679	391.951
0	344.741	496.713	375.37	546.293	397.565	399.69
1.5	333.981	402.56	365.095	527.617	373.836	369.894
3	333.13	350.97	358.931	411.93	364.231	359.298
4.5	328.581	327.638	363.126	371.929	364.217	355.09
6	328.867	317.409	349.745	347.7	378.936	356.9
7.5	323.318	312.572	351.564	335.062	355.201	357.909
9	323.516	316.508	346.482	337.185	359.585	389.783

## Sheet: User5
Position	Low with UCS	Low without ucs	Medium with UCS	Medium without UCS	High with UCS	High without UCS
-9	361.114	343.544	363.89	343.913	366.065	451.178
-7.5	346.832	341.254	363.195	349.465	371.065	412.128
-6	347.779	346.253	370.216	361.336	376.362	376.973
-4.5	357.858	358.276	371.898	382.931	378.173	383.196
-3	359.3	402.205	377.28	436.88	390.414	398.103
-1.5	360.988	517.125	379.201	574.898	391.894	420.104
0	359.164	597.314	367.594	652.979	395.354	413.313
1.5	356.807	447.798	380.088	552.188	397.409	400.209
3	355.993	373.419	378.337	415.875	390.471	385.037
4.5	354.311	355.117	369.867	373.128	380.743	394.166
6	344.019	339.988	366.007	355.698	372.421	371.542
7.5	345.516	333.304	369.252	344.843	367.541	375.725
9	351.66	338.957	358.879	347.868	385.031	371.824

## Sheet: User6
Position	Low with UCS	Low without ucs	Medium with UCS	Medium without UCS	High with UCS	High without UCS
-9	326.09	330.179	338.628	332.214	370.213	378.141
-7.5	327.458	334.951	347.762	340.233	371.03	374.847
-6	328.962	332.482	356.591	353.352	374.276	374.588
-4.5	332.767	342.51	361.951	375.61	376.758	371.1
-3	340.622	365.884	371.342	410.533	373.395	371.931
-1.5	334.626	534.654	384.805	492.553	380.773	407.132
0	337.343	666.493	378.498	571.516	413.497	399.491
1.5	333.718	446.869	366.095	470.559	378.433	388.078
3	332.452	343.391	366.851	398.712	379.286	372.81
4.5	329.399	326.3	357.257	364.021	387.651	368.99
6	322.354	320.047	350.987	351.553	372.647	365.816
7.5	320.13	316.094	347.107	339.659	366.863	399.267
9	327.744	322.699	349.83	340.003	378.077	417.096
