# Supplementary material for: Controlling fluid flow to improve cell seeding uniformity
Source: PLoS One. 2018 Nov 15;13(11):e0207211. doi: 10.1371/journal.pone.0207211 (PMC6237340; doi:10.1371/journal.pone.0207211)
Supplement: S1 Dataset — Dataset underlying Figs 2 & 3. (ZIP) [file pone.0207211.s001.zip › Figure3_data.xlsx]

## Sheet: PE cluster area
Position (mm)	Low with UCS cluster area					Low without UCS cluster area					Medium with UCS cluster area					Medium without UCS cluster area					High with UCS cluster area					High without UCS cluster area
-9	572.411	631.637	564.303	526.768	529.232	553.386	546.814	618.237	530.69	559.145	595.018	582.767	651.164	597.615	573.119	579.82	566.422	640.784	593.8	551.757	606.107	553.436	644.925	716.938	567.423	619.948	577.118	689.98	722.978	620.69
-7.5	555.047	527.374	554.124	558.673	511.043	575.931	517.535	592.711	509.387	537.334	583.581	577.705	659.319	615.616	554.619	572.229	545.49	628.051	594.075	561.527	601.864	579.774	628.674	691.018	566.61	618.897	568.308	647.55	718.32	599.344
-6	577.106	547.668	555.648	554.217	508.423	601.691	524.848	564.354	567.898	511.421	621.66	576.285	638.146	603.89	569.448	570.494	537.766	622.115	600.696	554.825	620.582	565.132	618.234	687.117	569.042	612.172	553.895	639.023	669.536	598.137
-4.5	562.792	547.854	556.715	554.314	508.99	603.16	580.018	596.06	554.416	517.12	590.651	558.884	636.371	621.336	590.643	583.063	544.549	640.46	597.454	568.923	615.678	568.021	624.183	689.763	576.137	609.714	549.261	637.355	638.373	597.626
-3	558.303	538.644	572.282	538.499	511.381	625.438	616.374	672.36	583.634	551.309	617.678	555.782	635.246	642.333	583.05	612.435	553.543	675.836	622.827	559.989	628.077	581.623	644.272	713.877	600.3	614.736	551.949	641.871	648.206	607.475
-1.5	553.367	539.638	565.653	532.596	518.05	666.003	617.084	690.704	783.706	564.277	618.359	574.295	657.287	648.553	586.498	658.575	565.558	781.537	717.338	572.133	652.515	603.159	657.161	717.889	640.103	633.961	551.181	686.104	695.752	656.925
0	568.083	547.571	598.993	551.315	516.226	685.846	797.846	706.32	618.669	653.385	633.904	594.56	657.333	652.482	580.646	757.068	602.502	831.484	888.719	637.954	653.342	606.681	659.242	726.013	627.595	669.243	556.612	773.159	717.998	668.902
1.5	564.123	544.741	565.584	537.008	526.324	642.891	743.928	653.458	569.994	593.278	620.197	597.154	666.01	627.083	583.463	664.729	664.253	760.624	835.734	632.804	638.732	595.084	678.212	704.815	601.088	650.389	582.583	738.774	691.396	643.518
3	564.373	539.104	556.933	537.714	512.641	610.329	617.049	562.449	555.187	570.216	614.057	575.383	633.13	625.14	585.238	616.863	698.227	651.009	735.995	588.368	632.17	586.133	655.701	687.476	590.391	615	591.698	663.268	694.377	621.147
4.5	555.973	519.732	553.874	534.552	507.829	606.12	564.578	605.114	514.314	530.282	601.621	563.833	633.377	584.493	562.415	598.493	603.281	642.233	620.655	576.687	611.935	574.843	638.39	677.962	571.105	620.145	565.075	658.104	660.671	614.092
6	534.38	535.958	553.599	526.05	505.959	591.735	561.691	546.367	530.785	518.946	591.454	559.752	616.342	591.637	560.837	582.718	562.801	627.992	610.243	562.909	609.953	564.608	640.801	667.573	570.265	604.721	558.076	679.445	654.946	600.039
7.5	574.248	541.696	551.338	536.465	515.378	592.939	533.063	558.199	504.814	525.212	587.232	557.524	613.825	597.887	552.209	586.408	547.385	629.873	609.201	565.408	600.372	569.454	652.415	655.407	560.119	600.353	550.991	675.221	644.845	599.135
9	570.534	543.834	584.178	559.752	553.99	594.989	535.258	569.541	510.627	518.545	581.691	556.783	630.233	595.635	552.606	582.135	544.549	650.317	618.832	565.588	604.279	563.783	663.657	692.075	575.665	631.637	555.27	688.567	683.207	618.232
